# Supplementary material for: Canagliflozin Attenuates Lipotoxicity in Cardiomyocytes by Inhibiting Inflammation and Ferroptosis through Activating AMPK Pathway
Source: Int J Mol Sci. 2023 Jan 3;24(1):858. doi: 10.3390/ijms24010858 (PMC9821072; doi:10.3390/ijms24010858)
Supplement: Supplementary file 1 [file ijms-24-00858-s001.zip]

Archive with 1 entries (1 files):
- ijms-2082807-supplementary.pdf
